# Supplementary material for: Using Multiscale Simulations as a Tool to Interpret Equatorial X-ray Fiber Diffraction Patterns from Skeletal Muscle
Source: Int J Mol Sci. 2023 May 9;24(10):8474. doi: 10.3390/ijms24108474 (PMC10218096; doi:10.3390/ijms24108474)
Supplement: Supplementary file 1 [file ijms-24-08474-s001.zip]

Archive with 1 entries (1 files):
- ijms-2349723-supplementary.pdf
